# Supplementary material for: Design of Experiments and Optimization of Monacolin K Green Extraction from Red Yeast Rice by Ultra-High-Performance Liquid Chromatography
Source: Foods. 2024 Aug 11;13(16):2509. doi: 10.3390/foods13162509 (PMC11353663; doi:10.3390/foods13162509)
Supplement: Supplementary file 1 [file foods-13-02509-s001.zip]

Archive with 1 entries (1 files):
- foods-3126392-supplementary.pdf
